# Supplementary material for: The impact of pictorial health warnings on purchases of sugary drinks for children: A randomized controlled trial
Source: PLoS Med. 2022 Feb 1;19(2):e1003885. doi: 10.1371/journal.pmed.1003885 (PMC8806063; doi:10.1371/journal.pmed.1003885)
Supplement: S1 Do File — (DO) [file pmed.1003885.s008.do]

**********************
**********************
*Table 1: Demographics
**********************
**********************
	*continuous variables - age, bmi, number in household, child age
	*categorical variables - covid, arm, agecat, gender, sexual orientation, race/ethnicity, edcat, incomecat, bmicat, NFP use, MI help, language of survey, english language use, child gender, child ssb consumption
	
	/*Variables gndr sexorient child_gender*/

putexcel set "output\results.xlsx", sheet(Descriptives)

putexcel A2=("Characteristic")
putexcel B1 = ("Control")
putexcel B2= ("n")
putexcel C2 = ("%")
putexcel D1 = ("Warning")
putexcel D2 = ("n")
putexcel E2 = ("%")


local row 3	
foreach v of varlist agecat /*gndr sexorient*/ racecat educ incomecat bmicat nfp_usecat nfp_litercat language langcat child_agecat /*child_gender*/ soda energy flvwtr frtflv flvmlk swttea covid {
	putexcel A`row'=("`: variable label `v''")
	foreach var in `v'{
		tabulate `var' if arm==0, matcell(`var'freq0) matrow(`var'names0)

			local ++row
			putexcel A`row'= matrix(`var'names0) 
			putexcel B`row'=matrix(`var'freq0) 
			putexcel C`row'=matrix(`var'freq0/r(N)), nformat(percent) 
			
			tabulate `var' if arm==1, matcell(`var'freq1) matrow(`var'names1)
		
		
			putexcel D`row'=matrix(`var'freq1) 
			putexcel E`row'=matrix(`var'freq1/r(N)), nformat(percent) 
		
		
		
			local rows = rowsof(`var'names0)
			forval i=1/`rows'   {
				local val = `var'names0[`i',1]
				local val_lab : label (`var'0) `val'
				putexcel A`row'=("`val_lab'")
				local ++row
				di "row is `row'"
			}
	 
		}
	}
	
local ++row
	foreach v of varlist age bmi num_hsh child_age {
		sum `v' if arm==0
		matrix `v'mean0 = `r(mean)'
		matrix `v'sd0 = `r(sd)'
		
		sum `v' if arm==1
		matrix `v'mean1 = `r(mean)'
		matrix `v'sd1 = `r(sd)'
	putexcel A`row' =("`: variable label `v''")
	putexcel B`row'= matrix(`v'mean0), nformat(#.#)
	putexcel C`row'= matrix(`v'sd0), nformat(#.#)
	
	putexcel D`row'= matrix(`v'mean1), nformat(#.#)
	putexcel E`row'= matrix(`v'sd1), nformat(#.#)
	local ++row	
	}
	local ++row
	putexcel A`row' = "Date and time: $S_DATE, $S_TIME."

putexcel set "output\results.xlsx", sheet(missing demogs) modify

putexcel A1 = ("variable")
putexcel B1 = ("% missing")

local row 2	
foreach v of varlist arm agecat /*gndr sexorient*/ racecat educ incomecat bmicat nfp_usecat nfp_litercat language langcat child_agecat /*child_gender*/ soda energy flvwtr frtflv flvmlk swttea covid age bmi num_hsh child_age {
	putexcel A`row'=("`: variable label `v''")
		mdesc `v' 
		matrix `v'miss = `r(percent)'
			putexcel B`row'=matrix(`v'miss), nformat(#.##)
			local ++row

			}
	 

	 
//
encode ssb, gen(ssb_new) 
	recode ssb_new (1=0) (2=1)
label var ssb_new "Purchased a sugary drink"	
		label define ssb_new1 0 "No" 1 "Yes" 
		label values ssb_new ssb_new1
label var ntcng "Noticed label"

gen control = .
	replace control = 0 if lab_cntrl==1 | lab_cntrl==2
	replace control = 1 if lab_cntrl==3

	label var control "Felt more in control of healthy eating decisions"
	 
*creating averaged measures 
alpha intent_soda intent_sprt intent_flvwtr intent_frtflv intent_swttea intent_flvmlk, i c a g(intent_all) // alpha = .7136
	label var intent_all "Intentions to give sugary drinks to child"
	
alpha know_soda know_sprt know_frtflv know_swttea know_flvmlk know_flvwtr, i c a g(know_all) // alpha=.7830
	label var know_all "Perceived amount of added sugar in sugary drinks"
	
alpha hlth_soda hlth_sprt hlth_flvwtr hlth_frtflv hlth_swtea hlth_flvmlk, i c a g(hlth_all) //alpha =.8301
	label var hlth_all "Perceived healthfulness of sugary drinks for child"

alpha appl_soda appl_sprt appl_flvwtr appl_frtflv appl_swtea appl_flvmlk, i c a g(appl_all) //alpha=.7490
	label var appl_all "Appeal of sugary drinks for child"

alpha tst_soda tst_sprt tst_flvwtr tst_frtflv tst_swtea tst_flvmlk, i c a g(tst_all) //alpha=.7241
	label var tst_all "Perceived tastiness of sugary drinks for child"

alpha nrms_cog nrms_apprv nrms_wnt, i c a g(injunctive_all) //alpha=.8213
	label var injunctive_all "Injunctive norms to limiting sugary drinks for child"
	
alpha neg_anx neg_scrd neg_gult, i c a g(neg_all) //alpha=.9123
	label var neg_all "Negative affective reactions" 	

alpha otcm_hrtdam otcm_t2d otcm_hlth, i c a g(otcm_all) //alpha=.8186
label var otcm_all "Perceived likelihood of child experiencing health problems due to sugary drinks"

label var cog_lab "Thinking about harms of drinking sugary drinks"
label var talk_lab "Anticipated social interactions"

rename totalcaloriespercontainer totalcal
label var totalcal "Total calories" 

gen totalcal_ssb = .
	replace totalcal_ssb = 0 if ssb_new==0
	replace totalcal_ssb = totalcal if ssb_new==1
	
	label var totalcal_ssb "Total calories from SSBs" 

**********************
**********************
*TABLE 2, descriptive 
**********************
**********************
putexcel set "output\outcomes.xlsx", sheet(Table 2)

putexcel A1=("Outcome measure")
putexcel B1= ("Control arm")
putexcel E1 = ("Warning arm")
putexcel B2 = ("n")
putexcel C2 = ("%")
putexcel D2 = ("n")
putexcel E2 = ("%")
putexcel B6 = ("n")
putexcel C6 = ("Mean")
putexcel D6 = ("SD")
putexcel E6 = ("n")
putexcel F6 = ("Mean")
putexcel G6 = ("SD")

local row 3	
foreach v of varlist ssb_new ntcng control {
	putexcel A`row'=("`: variable label `v''")
	foreach var in `v' {
		tab `var' if arm==0 & `var'==1, matcell(`var'0)
		tab `var' if arm==0
		matrix `var'n0 = `r(N)'
		mata : st_matrix("`var'pt0", 100 * st_matrix("`var'0") :/ st_matrix("`var'n0"))
		mat li `var'pt0
			putexcel B`row'=matrix(`var'0) 
			putexcel C`row'=matrix(`var'pt0), nformat(#.##)
			
		tab `var' if arm==1 & `var'==1, matcell(`var'1)
		tab `var' if arm==1
		matrix `var'n1 = `r(N)'
		mata : st_matrix("`var'pt1", 100 * st_matrix("`var'1") :/ st_matrix("`var'n1"))
		mat li `var'pt1
			putexcel D`row'=matrix(`var'1) 
			putexcel E`row'=matrix(`var'pt1), nformat(#.##)
		local ++row
			}
	 	
	}


local row 7
	foreach v of varlist cog_lab neg_all talk_lab intent_all know_all otcm_all hlth_all appl_all tst_all injunctive_all totalcal_ssb {
		sum `v' if arm==0
		matrix `v'n0 = `r(N)'
		matrix `v'mean0 = `r(mean)'
		matrix `v'sd0 = `r(sd)'
		
		sum `v' if arm==1 
		matrix `v'n1 = `r(N)'
		matrix `v'mean1 = `r(mean)'
		matrix `v'sd1 = `r(sd)'
		
	putexcel A`row' =("`: variable label `v''")
	putexcel B`row'= matrix(`v'n0)
	putexcel C`row'= matrix(`v'mean0), nformat(#.##)
	putexcel D`row'= matrix(`v'sd0), nformat(#.##)
	putexcel E`row'= matrix(`v'n1)
	putexcel F`row'= matrix(`v'mean1), nformat(#.##)
	putexcel G`row'= matrix(`v'sd1), nformat(#.##)
	local ++row	
	}
	local ++row
	putexcel A`row' = "Date and time: $S_DATE, $S_TIME."


**********************
**********************
*TABLE 3, analytic* Ttest
**********************
**********************
putexcel set "output\outcomes.xlsx", sheet("Table 3, t test") 

putexcel A1=("Outcome measure")
putexcel B1= ("Control arm")
putexcel E1 = ("Warning arm")
putexcel B2 = ("n")
putexcel C2 = ("%")
putexcel D2 = ("n")
putexcel E2 = ("%")
putexcel I2 = ("p-value")
putexcel B6 = ("n")
putexcel C6 = ("Mean")
putexcel D6 = ("SD")
putexcel E6 = ("n")
putexcel F6 = ("Mean")
putexcel G6 = ("SD")
putexcel H6 = ("z-score")
putexcel I6 = ("p-value, ttest")

local row 3	
foreach v of varlist ssb_new ntcng control {
	putexcel A`row'=("`: variable label `v''")
	foreach var in `v' {
		tab `var' if arm==0 & `var'==1, matcell(`var'0)
		tab `var' if arm==0
		matrix `var'n0 = `r(N)'
		mata : st_matrix("`var'pt0", 100 * st_matrix("`var'0") :/ st_matrix("`var'n0"))
		mat li `var'pt0
			putexcel B`row'=matrix(`var'0) 
			putexcel C`row'=matrix(`var'pt0), nformat(#.##)
			
		tab `var' if arm==1 & `var'==1, matcell(`var'1)
		tab `var' if arm==1
		matrix `var'n1 = `r(N)'
		mata : st_matrix("`var'pt1", 100 * st_matrix("`var'1") :/ st_matrix("`var'n1"))
		mat li `var'pt1
			putexcel D`row'=matrix(`var'1) 
			putexcel E`row'=matrix(`var'pt1), nformat(#.##)
			
		prtest `var', by(arm)
		matrix `var'p = `r(p)'
			putexcel I`row'=matrix(`var'p)
		local ++row
			}
	 	
	}

	
**Checking equality of variances**
foreach v of varlist cog_lab neg_all talk_lab intent_all know_all otcm_all hlth_all appl_all tst_all injunctive_all totalcal_ssb  {
	sdtest `v', by(arm)
}

cog_lab // p<.001, variances not equal 
neg_all // p<.001, variances not equal 
talk_lab // p=.40 variances equal
intent_all // p<.001, variances not equal 
know_all //p=.09 variances equal
otcm_all // p=.36 variances equal 
hlth_all // p=.75 variances equal
appl_all // p=.85 variances equal 
tst_all // p=.44 variances equal 
injunctive_all // p=.22 variances equal 
totalcal_ssb // p=.15 variances equal 
 
local row 7 // unequal variances 
	foreach v of varlist cog_lab neg_all intent_all {
		
		sum `v' if arm==0 
		matrix `v'n0 = `r(N)'
		matrix `v'mean0 = `r(mean)'
		matrix `v'sd0 = `r(sd)'
		
		sum `v' if arm==1 
		matrix `v'n1 = `r(N)'
		matrix `v'mean1 = `r(mean)'
		matrix `v'sd1 = `r(sd)'
		
		ttest `v', by(arm) unequal reverse 
		matrix `v'_p = `r(p)'
		matrix `v'_t = `r(t)'
		
		esize twosample `v', by(arm) coh unequal
		
	putexcel A`row' =("`: variable label `v''")
	putexcel B`row'= matrix(`v'n0)
	putexcel C`row'= matrix(`v'mean0), nformat(#.##)
	putexcel D`row'= matrix(`v'sd0), nformat(#.##)
	putexcel E`row'= matrix(`v'n1)
	putexcel F`row'= matrix(`v'mean1), nformat(#.##)
	putexcel G`row'= matrix(`v'sd1), nformat(#.##)
	putexcel H`row'= matrix(`v'_t)
	putexcel I`row'= matrix(`v'_p)
	
	local ++row
	}
	
local row 10 //equal variances
	foreach v of varlist talk_lab know_all otcm_all hlth_all appl_all tst_all injunctive_all totalcal_ssb {
		
		sum `v' if arm==0 
		matrix `v'n0 = `r(N)'
		matrix `v'mean0 = `r(mean)'
		matrix `v'sd0 = `r(sd)'
		
		sum `v' if arm==1 
		matrix `v'n1 = `r(N)'
		matrix `v'mean1 = `r(mean)'
		matrix `v'sd1 = `r(sd)'
		
		ttest `v', by(arm) reverse
		matrix `v'_p = `r(p)'
		matrix `v'_t = `r(t)'
		
		esize twosample `v', by(arm) coh // calculating effect size
		
	putexcel A`row' =("`: variable label `v''")
	putexcel B`row'= matrix(`v'n0)
	putexcel C`row'= matrix(`v'mean0), nformat(#.##)
	putexcel D`row'= matrix(`v'sd0), nformat(#.##)
	putexcel E`row'= matrix(`v'n1)
	putexcel F`row'= matrix(`v'mean1), nformat(#.##)
	putexcel G`row'= matrix(`v'sd1), nformat(#.##)
	putexcel H`row'= matrix(`v'_t)
	putexcel I`row'= matrix(`v'_p)
	
	local ++row
	}
	local ++row
	putexcel A`row' = "Date and time: $S_DATE, $S_TIME."

**********************
**********************
*TABLE 4, Moderation
**********************
**********************
*generating new variables for moderation analysis
/*Gender and sexual orientation not included in public dataset to protect identities due to small cell sizes*/ 

gen age_mod = .
	replace age_mod = 1 if agecat==1 | agecat==2
	replace age_mod= 2 if agecat==3 | agecat==4
	
	label var age_mod "Age"
	label define age_mod 1 "Under 40" 2 "Forty+"
	label values age_mod age_mod
	
/*
gen gender_mod = .
	replace gender_mod = 1 if gndr==1
	replace gender_mod = 2 if gndr==2
	
	label var gender_mod "Gender"
	label define gender_mod 1 "Man" 2 "Woman"
	label values gender_mod gender_mod 
	
gen child_gender_mod = .
	replace child_gender_mod = 1 if child_gender==1
	replace child_gender_mod = 2 if child_gender==2
	
	label var child_gender_mod "Child's gender"
	label define child_gender_mod 1 "Boy" 2 "Girl"
	label values child_gender_mod child_gender_mod 
	
gen sexorient_mod = .
	replace sexorient_mod = 1 if sexorient ==1
	replace sexorient_mod = 2 if sexorient ==2
	
	label define sexorient_mod 1 "non-LGB" 2 "LGB"
	label values sexorient_mod sexorient_mod
	label var sexorient_mod "Sexual orientation"
*/
	
gen race_mod = .
	replace race_mod = 1 if racecat==1
	replace race_mod = 2 if inlist(racecat, 5, 6, 7, 8)
	replace race_mod = 3 if inlist(racecat, 2, 3, 4)
	
	label define race_mod 1 "Non-Hispanic white" 2 "Non-Hispanic non-white" 3 "Hispanic"
	label values race_mod race_mod
	label var race_mod "Race/Ethnicity"

gen ed_mod = .
	replace ed_mod = 1 if educ==1 | educ==2
	replace ed_mod = 2 if educ==3 | educ==4
	
	label define ed_mod 1 "Less than 4yr college" 2 "Four yr college+"
	label values ed_mod ed_mod
	label var ed_mod "Education level"
	
gen nfp_mod = .
	replace nfp_mod = 1 if inlist(nfp_usecat, 1, 2)
	replace nfp_mod = 2 if nfp_usecat==3
	
	label define nfp_mod 1 "Never, rarely, sometimes" 2 "Often, all the time"
	label values nfp_mod nfp_mod 
	label var nfp_mod "NFP use"
	
gen hlthlit_mod = .
	replace hlthlit_mod = 1 if nfp_litercat==1
	replace hlthlit_mod = 2 if nfp_litercat==2 | nfp_litercat==3
	
	label define hlthlit_mod 1 "Never" 2 "Sometimes, often, always"
	label values hlthlit_mod hlthlit_mod
	label var hlthlit_mod "Health literacy"
	
gen income_mod = .
	replace income_mod = 1 if incomecat==1 | incomecat==2
	replace income_mod = 2 if incomecat==3 | incomecat==4
	
	label define income_mod 1 "Less than $50k" 2 "$50K+"
	label values income_mod income_mod
	label var income_mod "Household income"
	
egen freq_sum = rowtotal(freq_*)
	replace freq_sum=. if freq_soda==. & freq_energy==. & freq_flvwtr==. & freq_frtflv==. & freq_swttea==. & freq_flvmlk==.

gen freq_mod = .
	replace freq_mod=1 if freq_sum>=0 & freq_sum<4.5
	replace freq_mod=2 if freq_sum>=4.5 & freq_sum!=.
	
	label var freq_mod "SSB consumption frequecy"

foreach var of varlist age_mod child_agecat /*gender_mod child_gender_mod sexorient_mod*/ ed_mod nfp_mod hlthlit_mod income_mod language covid freq_mod {
    logit ssb_new i.arm##i.`var'
}

logit ssb_new i.arm##i.race_mod 
test (1.race_mod = 2.race_mod) (2.race_mod=3.race_mod) (1.race_mod=3.race_mod), mtest //wald test for non-dichotomous moderator

**********************
**********************
*TABLE 5, Supplemental Moderation 
**********************
**********************
putexcel set "output\outcomes.xlsx", sheet(suppl. moderation %s)

putexcel A2=("Participant Characteristic")
putexcel B1 = ("Control SSB")
putexcel C1 = ("Warning SSB") 
putexcel D1= ("p for interaction")

local row 3	
foreach v of varlist age_mod /*gender_mod sexorient_mod*/ ed_mod nfp_mod hlthlit_mod income_mod language covid child_agecat /*child_gender_mod*/ freq_mod race_mod {
	putexcel A`row'=("`: variable label `v''")
	foreach var in `v' {
	    tabulate `var', matcell(`var'freq) matrow(`var'names)
			local ++row
			putexcel A`row'= matrix(`var'names) 
			
			local rows = rowsof(`var'names)
			forval i=1/`rows'   {
				local val = `var'names[`i',1]
				local val_lab : label (`var') `val'
				putexcel A`row'=("`val_lab'")
				local ++row
				di "row is `row'"
				
			}

	}
		
}

local row 1
foreach var of varlist age_mod /*gender_mod sexorient_mod*/ ed_mod nfp_mod hlthlit_mod income_mod language covid child_agecat /*child_gender_mod*/ freq_mod /*race_mod*/{

		
		tab `var' if arm==0 & ssb_new==1, matcell(`var'0)
		tab `var' if arm==0, matcell(`var'0all)
		mata : st_matrix("`var'0pt", st_matrix("`var'0") :/ st_matrix("`var'0all"))
		mat li `var'0pt
		
		tab `var' if arm==1 & ssb_new==1, matcell(`var'1)
		tab `var' if arm==1, matcell(`var'1all)
		mata : st_matrix("`var'1pt", st_matrix("`var'1") :/ st_matrix("`var'1all"))
		mat li `var'1pt 
		mat `var' = `var'0pt, `var'1pt


		local row = `row' + 3
		putexcel B`row'= matrix(`var')
		
}
		
	putexcel A44 = "Date and time: $S_DATE, $S_TIME."
